# Supplementary material for: Experimental Infection of Captive Red Foxes (Vulpes vulpes) with Mycobacterium bovis
Source: Microorganisms. 2022 Feb 6;10(2):380. doi: 10.3390/microorganisms10020380 (PMC8879846; doi:10.3390/microorganisms10020380)
Supplement: Supplementary file 1 [file microorganisms-10-00380-s001.zip]

Archive with 5 entries (5 files):
- supplementary/Supplementary figure.pdf
- supplementary/Table S1 Tissue weight and treatment.xlsx
- supplementary/Table S2 Granulomas observed in each animal and organ.xlsx
- supplementary/Table S3 Bacteriology and PCR results per fox.xlsx
- supplementary/Table S4 Data on shedding material per fox.xlsx
