# Supplementary material for: Experimental Infection of Captive Red Foxes (Vulpes vulpes) with Mycobacterium bovis
Source: Microorganisms. 2022 Feb 6;10(2):380. doi: 10.3390/microorganisms10020380 (PMC8879846; doi:10.3390/microorganisms10020380)
Supplement: Supplementary file 1 [file microorganisms-10-00380-s001.zip › supplementary/Table S1 Tissue weight and treatment.xlsx]

## Sheet: Feuil1
N° sample	Weight of tissue (g) for each fox												Vol. of SP added (mL)	Comments
	A	B	C	D	E	F	G	H	I	J	K	L
1	0.041	-0.003	0.139	-0.003	-0.004	0.018	0.160	-0.006	0.073	0.006	-0.003	0.103	3
2	-0.015	0.052	0.075	0.017	0.023	0.025	0.957	-0.031	0.130	-0.018	0.053	0.069	3
3	0.071	0.197	0.064	-0.007	0.026	0.122	0.231	0.057	0.015	0.099	0.043	0.006	3
4	0.071	0.029	0.106	0.046	0.082	0.186	0.044	0.018	0.068	0.054	0.027	0.041	3
5	1.796	0.486	0.920	0.799	0.632	0.493	2.423	0.800	0.880	0.312	0.553	1.300	3	5 ml in fox G
6	0.721	0.379	1.024	0.635	0.739	0.496	1.893	0.415	0.672	0.507	0.673	1.315	3
7	1.250	0.633	0.944	1.152	0.471	0.909	0.723	0.906	0.960	1.120	1.037	1.025	3	4.5 ml in fox D, K
														5 ml in fox I, H
														4 ml in fox J
8	0.270	0.031	0.326	0.304	0.350	0.257	0.304	0.493	0.196	0.948	0.922	0.710	3
9	0.475	0.269	0.319	0.068	0.270	0.127	0.254	0.472	0.540	0.330	0.954	1.038	3
10	0.257	0.150	0.095	0.007	0.397	0.156	0.313	0.358	0.225	0.377	0.558	0.647	3
11	0.294	0.535	0.542	0.451	0.767	0.805	0.455	0.297	0.442	0.376	0.560	0.707	3
12	0.130	0.532	Absc.	0.017	0.151	0.147	0.051	0.071	0.015	0.084	0.158	0.074	3
13	0.137	0.572	0.151	0.105	0.268	0.399	0.260	1.164	0.123	0.175	0.357	0.152	3
14	0.720	0.699	0.588	0.721	0.543	0.694	0.428	0.623	0.534	1.018	0.731	1.038	3
15	2.486	1.938	2.471	2.025	1.140	1.682	2.011	1.438	1.350	1.459	1.879	1.879	3	5 ml in fox A, C, D, G
16	1.666	1.373	1.259	0.469	1.189	0.738	1.278	1.056	1.834	1.359	1.172	0.627	3	4.5 ml in fox K
18	0.973	0.945	0.562	0.650	Absc.	Absc.	Absc.	Absc.	Absc.	Absc.	Absc.	Absc.	3
19	0.046	0.002	0.087	0.134	0.108	0.069	0.073	0.030	0.023	0.049	0.011	0.304	3
20	0.091	-0.039	0.043	0.009	0.013	Absc.	0.006	-0.014	-0.013	Absc.	Absc.	0.074	3
21	Absc.	0.152	Absc.	Absc.	Absc.	0.065	Absc.	0.099	Absc.	0.030	0.093	0.198	3
22	0.091	Absc.	0.110	Absc.	Absc.	0.059	Absc.	0.099	Absc.	Absc.	0.016	0.010	3
29	0.219	0.078	0.225	0.138	0.091	0.270	0.394	0.178	0.037	0.157	0.092	0.125	3
31	-0.015	0.179	0.378	0.235	0.159	0.061	0.155	0.120	0.246	0.330	0.164	0.299	3
Weight of empty tubes were estandarized in 2.238 g.
Grinding time in min. at 6000m/s was 1min for all the samples, except for samples A-07, A-18, B-07, B-18, C-07, C-15, C-18, D-07, D-18, E-07, E-15, F-07, H-07, I-07, I-15, K-07, K-16 grinded during 2 min, D-22 for 0 min
Absc.	absence of tissue
