# Supplementary material for: Experimental Infection of Captive Red Foxes (Vulpes vulpes) with Mycobacterium bovis
Source: Microorganisms. 2022 Feb 6;10(2):380. doi: 10.3390/microorganisms10020380 (PMC8879846; doi:10.3390/microorganisms10020380)
Supplement: Supplementary file 1 [file microorganisms-10-00380-s001.zip › supplementary/Table S2 Granulomas observed in each animal and organ.xlsx]

## Sheet: Feuil1
Organ / Fox	A	B	C	D	E	F	G	H	I	J	K	L
Left parotid LN
Right parotid LN
Left mandibular LN		3			3		3*	3	4*
Right mandibular LN		4
Left retropharyngeal LN		4*
Right retropharyngeal LN		3*						2
Salivary gland
Axillary LN
Inguinal LN
Popliteal LN
Spleen
Hepatic LN									1
Mesenteric LN							4*
Liver				2*								2
Kidney
Heart
Anterior mediastinal LN
Left bronchial LN
Posterior mediastinal LN
Right bronchial LN
Left cranial lung
Left caudal lung
Right cranial lung
Right middle lung
Right caudal lung									4*
Accessory lung												1
Tonsils				2						2		1
