# Supplementary material for: Experimental Infection of Captive Red Foxes (Vulpes vulpes) with Mycobacterium bovis
Source: Microorganisms. 2022 Feb 6;10(2):380. doi: 10.3390/microorganisms10020380 (PMC8879846; doi:10.3390/microorganisms10020380)
Supplement: Supplementary file 1 [file microorganisms-10-00380-s001.zip › supplementary/Table S3 Bacteriology and PCR results per fox.xlsx]

## Sheet: Fox A
No. sample	Type of sample	Bacteriology		CT IS6110 Anses	CT IS1081	CT IPC	CT Msp	Conclusion
A		Per g of tissue	In 1.8 mL		Anses		Anses
1	Left parotid LN	Neg	Neg	indet	indet	28.69	37.57	-
2	Right parotid LN	Neg	Neg	indet	indet	28.1	40.7	-
3	Left mandibular LN	Neg	Neg	indet	indet	29.54	indet	-
4	Right mandibular LN	Neg	Neg	indet	indet	28.83	indet	-
5	Left retropharyngeal LN	128	138	33.81	37.42	36.45	47.61	+
6	Right retropharyngeal LN	Neg	Neg	34.62	indet	32.2	indet	+/-
7	Salivary gland	Neg	Neg	indet	indet	29.35	36.33	-
8	Left and right axillary chain	Neg	Neg	indet	indet	29.63	38.7	-
9	Left and right inguinal chain	Neg	Neg	indet	indet	28.6	42.95	-
10	Left and right popliteal LN	Neg	Neg	indet	indet	29.38	indet	-
11	Spleen	Neg	Neg	indet	indet	28.47	39.76	-
12	Hepatic LN	Neg	Neg	indet	indet	28.26	37.33	-
13	Mesenteric LN	146	12	33.48	36.48	29.15	37.01	+
14	Liver	Neg	Neg	indet	indet	34.27	indet	-
15	Kidneys (L & R)	Neg	Neg	indet	indet	28.15	38.37	-
16	Mediastinum /Pleura/	Neg	Neg	indet	indet	29.86	37.05	-
18	Heart	Neg	Neg	indet	indet	27.66	indet	-
19	Anterior mediastinal LN	Neg	Neg	indet	indet	27.44	indet	-
20	Left bronchial LN	Neg	Neg	indet	indet	29.75	indet	-
21	Posterior mediastinal LN	Neg	Neg	Abs	Abs	Abs	Abs	Abs
22	Right bronchial LN	Neg	Neg	indet	indet	27.61	37.58	-
29	Tonsils	411	54	30.82	35.38	28.85	35.15	+
31	Trachea	Neg	Neg	indet	indet	27.58	38.19	-

## Sheet: Fox B
No. sample	Type of sample	Bacteriology		CT IS6110 Anses	CT IS1081	CT IPC	CT Msp	Conclusion
B		Per g of tissue	In 1.8 mL		Anses		Anses
1	Left parotid LN	Neg	Neg	indet	indet	28.16	37.88	-
2	Right parotid LN	Neg	Neg	indet	indet	27.59	indet	-
3	Left mandibular LN	411	54	29.35	33.18	28.39	36.74	+
4	Right mandibular LN	Neg	Neg	33.06	38.22	27.63	36.45	+
5	Left retropharyngeal LN	1358	396	27.76	30.77	30.67	32.71	+
6	Right retropharyngeal LN	264	60	34.07	36.8	30.56	indet	+
7	Salivary gland	Neg	Neg	indet	indet	30.79	37.23	-
8	Left and right axillary chain	Neg	Neg	indet	indet	27.68	indet	-
9	Left and right inguinal chain	Neg	Neg	indet	indet	28.66	indet	-
10	Left and right popliteal LN	Neg	Neg	indet	indet	29.59	46.62	-
11	Spleen	Neg	Neg	indet	indet	30.39	indet	-
12	Hepatic LN	Neg	Neg	33.8	38.58	28.25	indet	+
13	Mesenteric LN	Neg	Neg	indet	indet	28.93	indet	-
14	Liver	Neg	Neg	indet	indet	31.52	37.5	-
15	Kidneys (L & R)	Neg	Neg	indet	indet	27.99	36.96	-
16	Mediastinum /Pleura/	Neg	Neg	indet	indet	29.34	37.5	-
18	Heart	Neg	Neg	36.13	indet	27.57	indet	+/-
19	Anterior mediastinal LN	Neg	Neg	indet	indet	27.45	indet	-
20	Left bronchial LN	Neg	Neg	indet	indet	27.73	31.2	-
21	Posterior mediastinal LN	Neg	Neg	indet	indet	27.77	39.88	-
22	Right bronchial LN	Neg	Neg	Abs	Abs	Abs	Abs	Abs
29	Tonsils	35	48	31.4	35.1	28.46	35.55	+
31	Trachea	Neg	Neg	indet	40.43	27.7	indet	-/+

## Sheet: Fox C
No. sample	Type of sample	Bacteriology		CT IS6110 Anses	CT IS1081	CT IPC	CT Msp	Conclusion
C		Per g of tissue	In 1.8 mL		Anses		Anses
1	Left parotid LN	Neg	Neg	38	37.94	28.6	indet	+
2	Right parotid LN	Neg	Neg	indet	indet	28.7	36.97	-
3	Left mandibular LN	Neg	Neg	indet	indet	27.34	indet	-
4	Right mandibular LN	Neg	Neg	indet	indet	27.78	indet	-
5	Left retropharyngeal LN	109	60	31.66	34.8	30.95	36.45	+
6	Right retropharyngeal LN	29	18	34.23	indet	30.15	36.25	+/-
7	Salivary gland	Neg	Neg	indet	indet	27.92	indet	-
8	Left and right axillary chain	Neg	Neg	indet	indet	30.66	indet	-
9	Left and right inguinal chain	Neg	Neg	indet	indet	29.55	44.51	-
10	Left and right popliteal LN	Neg	Neg	indet	indet	28.71	indet	-
11	Spleen	Neg	Neg	indet	indet	28.62	indet	-
12	Hepatic LN	Neg	Neg	Abs	Abs	Abs	Abs	Abs
13	Mesenteric LN	Neg	Neg	indet	indet	28.5	indet	-
14	Liver	Neg	Neg	indet	indet	32.46	38.61	-
15	Kidneys (L & R)	Neg	Neg	indet	indet	28.46	37.22	-
16	Mediastinum /Pleura/	Neg	Neg	indet	indet	27.68	indet	-
18	Heart	Neg	Neg	indet	indet	27.36	48.51	-
19	Anterior mediastinal LN	Neg	Neg	indet	indet	28.38	indet	-
20	Left bronchial LN	Neg	Neg	indet	indet	27.7	indet	-
21	Posterior mediastinal LN	Neg	Neg	Abs	Abs	Abs	Abs	Abs
22	Right bronchial LN	Neg	Neg	indet	indet	27.62	indet	-
29	Tonsils	222	30	33.1	38.13	28.1	41.62	+
31	Trachea	Neg	Neg	indet	indet	27.78	37.39	-

## Sheet: Fox D
No. sample	Type of sample	Bacteriology		CT IS6110 Anses	CT IS1081	CT IPC	CT Msp	Conclusion
D		Per g of tissue	In 1.8 mL		Anses		Anses
1	Left parotid LN	Neg	Neg	indet	indet	28.47	indet	-
2	Right parotid LN	Neg	Neg	indet	indet	27.86	44.07	-
3	Left mandibular LN	Neg	Neg	indet	indet	27.88	37.19	-
4	Right mandibular LN	652	18	35.1	37.41	28.8	37.21	+
5	Left retropharyngeal LN	350	168	31.91	35.1	35	38.86	+
6	Right retropharyngeal LN	110	42	32.98	35.78	30.13	37.14	+
7	Salivary gland	Neg	Neg	indet	indet	29.56	37.72	-
8	Left and right axillary chain	Neg	Neg	indet	indet	29.69	37.14	-
9	Left and right inguinal chain	Neg	Neg	indet	indet	28.55	indet	-
10	Left and right popliteal LN	Neg	Neg	indet	indet	29.62	indet	-
11	Spleen	Neg	Neg	indet	indet	30.08	indet	-
12	Hepatic LN	Neg	Neg	indet	indet	27.8	39.27	-
13	Mesenteric LN	Neg	Neg	indet	indet	28.97	37.08	-
14	Liver	55	24	34.94	41.55	37.16	indet	+
15	Kidneys (L & R)	Neg	Neg	indet	indet	28.6	38.45	-
16	Mediastinum /Pleura/	Neg	Neg	indet	indet	28.21	41.64	-
18	Heart	Neg	Neg	indet	indet	28.29	indet	-
19	Anterior mediastinal LN	Neg	Neg	indet	indet	27.99	36.07	-
20	Left bronchial LN	Neg	Neg	indet	indet	28.23	indet	-
21	Posterior mediastinal LN	Neg	Neg	Abs	Abs	Abs	Abs	Abs
22	Right bronchial LN	Neg	Neg	Abs	Abs	Abs	Abs	Abs
29	Tonsils	797	66	30.81	34.23	28.3	34.51	+
31	Trachea	Neg	Neg	indet	indet	28.02	indet	-

## Sheet: Fox E
No. sample	Type of sample	Bacteriology		CT IS6110 Anses	CT IS1081	CT IPC	CT Msp	Conclusion
E		Per g of tissue	In 1.8 mL		Anses		Anses
1	Left parotid LN	Neg	Neg	indet	indet	29.37	38.15	-
2	Right parotid LN	Neg	Neg	indet	indet	28.94	36.67	-
3	Left mandibular LN	769	12	29.62	31.61	29.28	33.19	+
4	Right mandibular LN	Neg	Neg	34.98	indet	29.48	37.59	+/-
5	Left retropharyngeal LN	Neg	Neg	34.57	39.77	32.2	43.36	+
6	Right retropharyngeal LN	54	24	33.8	36.77	32.19	35.59	+
7	Salivary gland	Neg	Neg	indet	indet	30.48	39.77	-
8	Left and right axillary chain	Neg	Neg	indet	indet	29.69	38.41	-
9	Left and right inguinal chain	Neg	Neg	indet	indet	29.21	indet	-
10	Left and right popliteal LN	Neg	Neg	indet	39.25	29.33	indet	-/+
11	Spleen	Neg	Neg	indet	indet	30.79	indet	-
12	Hepatic LN	Neg	Neg	indet	indet	29.42	38.5	-
13	Mesenteric LN	Neg	Neg	indet	indet	30.09	indet	-
14	Liver	Neg	Neg	indet	indet	30.92	indet	-
15	Kidneys (L & R)	Neg	Neg	indet	indet	28.96	37.66	-
16	Mediastinum /Pleura/	Neg	Neg	indet	indet	31.32	indet	-
18	Heart	Neg	Neg	Abs	Abs	Abs	Abs	Abs
19	Anterior mediastinal LN	Neg	Neg	indet	indet	28.8	39.3	-
20	Left bronchial LN	Neg	Neg	indet	indet	29.26	43.01	-
21	Posterior mediastinal LN	Neg	Neg	Abs	Abs	Abs	Abs	Abs
22	Right bronchial LN	Neg	Neg	Abs	Abs	Abs	Abs	Abs
29	Tonsils	110	6	34.42	37.76	28.97	36.17	+
31	Trachea	Neg	Neg	indet	indet	29	37.93	-

## Sheet: Fox F
No. sample	Type of sample	Bacteriology		CT IS6110 Anses	CT IS1081	CT IPC	CT Msp	Conclusion
F		Per g of tissue	In 1.8 mL		Anses		Anses
1	Left parotid LN	Neg	Neg	indet	indet	29.71	41.04	-
2	Right parotid LN	Neg	Neg	indet	indet	29.44	indet	-
3	Left mandibular LN	Neg	Neg	indet	indet	29.69	indet	-
4	Right mandibular LN	Neg	Neg	indet	indet	29.82	indet	-
5	Left retropharyngeal LN	Neg	Neg	37.29	37.38	31.56	40.16	+
6	Right retropharyngeal LN	Neg	Neg	38.46	39.3	32.95	39.65	+
7	Salivary gland	Neg	Neg	indet	indet	30.5	indet	-
8	Left and right axillary chain	Neg	Neg	indet	indet	30.22	39.16	-
9	Left and right inguinal chain	Neg	Neg	indet	indet	29.26	indet	-
10	Left and right popliteal LN	Neg	Neg	indet	indet	29.87	37.45	-
11	Spleen	Neg	Neg	indet	indet	31.62	37.59	-
12	Hepatic LN	Neg	Neg	indet	indet	29.98	indet	-
13	Mesenteric LN	Neg	Neg	36	38.47	29.45	indet	+
14	Liver	Neg	Neg	indet	indet	36.46	46.32	-
15	Kidneys (L & R)	Neg	Neg	indet	indet	29.13	indet	-
16	Mediastinum /Pleura/	Neg	Neg	indet	indet	33.02	37.83	-
18	Heart	Neg	Neg	Abs	Abs	Abs	Abs	Abs
19	Anterior mediastinal LN	Neg	Neg	indet	indet	29.17	indet	-
20	Left bronchial LN	Neg	Neg	Abs	Abs	Abs	Abs	Abs
21	Posterior mediastinal LN	Neg	Neg	indet	indet	28.77	38.43	-
22	Right bronchial LN	Neg	Neg	indet	indet	28.53	37.11	-
29	Tonsils	Neg	Neg	indet	indet	28.73	indet	-
31	Trachea	Neg	Neg	indet	indet	28.18	indet	-

## Sheet: Fox G
No. sample	Type of sample	Bacteriology		CT IS6110 Anses	CT IS1081	CT IPC	CT Msp	Conclusion
G		Per g of tissue	In 1.8 mL		Anses		Anses
1	Left parotid LN	Neg	Neg	indet	indet	30.47	indet	-
2	Right parotid LN	Neg	Neg	indet	indet	indet	indet	-
3	Left mandibular LN	346	48	36.16	37.46	30.1	37.26	+
4	Right mandibular LN	2273	60	31.35	34.41	28	34.32	+
5	Left retropharyngeal LN	378	330	30.75	42.33	44.39	indet	+
6	Right retropharyngeal LN	Neg	Neg	37	indet	indet	indet	+
7	Salivary gland	Neg	Neg	indet	indet	29.6	indet	-
8	Left and right axillary chain	Neg	Neg	indet	indet	30.39	indet	-
9	Left and right inguinal chain	Neg	Neg	indet	indet	29.77	indet	-
10	Left and right popliteal LN	Neg	Neg	indet	indet	30.53	indet	-
11	Spleen	Neg	Neg	indet	indet	30.81	indet	-
12	Hepatic LN	1373	42	34.63	36.42	29.26	indet	+
13	Mesenteric LN	6192	966	27.95	30.66	29.19	32.36	+
14	Liver	Neg	Neg	indet	indet	31.37	38.75	-
15	Kidneys (L & R)	Neg	Neg	indet	indet	28.34	indet	-
16	Mediastinum /Pleura/	Neg	Neg	indet	indet	32.74	36.67	-
18	Heart	Neg	Neg	Abs	Abs	Abs	Abs	Abs
19	Anterior mediastinal LN	Neg	Neg	indet	indet	30.71	38.23	-
20	Left bronchial LN	Neg	Neg	indet	indet	27.94	37.4	-
21	Posterior mediastinal LN	Neg	Neg	Abs	Abs	Abs	Abs	Abs
22	Right bronchial LN	Neg	Neg	Abs	Abs	Abs	Abs	Abs
29	Tonsils	152	36	32.91	35.21	30.45	35.72	+
31	Trachea	Neg	Neg	indet	indet	27.99	38.75	-

## Sheet: Fox H
No. sample	Type of sample	Bacteriology		CT IS6110 Anses	CT IS1081	CT IPC	CT Msp	Conclusion
H		Per g of tissue	In 1.8 mL		Anses		Anses
1	Left parotid LN	Neg	Neg	indet	indet	29.16	37.91	-
2	Right parotid LN	Neg	Neg	indet	indet	27.81	38.83	-
3	Left mandibular LN	Neg	Neg	indet	39.19	28.76	37.51	-/+
4	Right mandibular LN	Neg	Neg	indet	indet	27.79	37.36	-
5	Left retropharyngeal LN	88	42	33.41	36.41	32.74	35.61	+
6	Right retropharyngeal LN	746	186	31.29	33.43	30.52	35.43	+
7	Salivary gland	Neg	Neg	indet	indet	29.09	indet	-
8	Left and right axillary chain	Neg	Neg	indet	indet	32.17	indet	-
9	Left and right inguinal chain	Neg	Neg	indet	indet	32.19	37.53	-
10	Left and right popliteal LN	Neg	Neg	indet	indet	33.64	indet	-
11	Spleen	Neg	Neg	indet	indet	29.5	indet	-
12	Hepatic LN	Neg	Neg	indet	indet	28.19	indet	-
13	Mesenteric LN	Neg	Neg	indet	indet	30.42	37.28	-
14	Liver	Neg	Neg	indet	indet	33.42	indet	-
15	Kidneys (L & R)	Neg	Neg	38.46	indet	28.7	indet	+/-
16	Mediastinum /Pleura/	Neg	Neg	indet	indet	31.22	indet	-
18	Heart	Neg	Neg	Abs	Abs	Abs	Abs	Abs
19	Anterior mediastinal LN	Neg	Neg	indet	indet	28.63	37.58	-
20	Left bronchial LN	Neg	Neg	indet	indet	27.7	39.25	-
21	Posterior mediastinal LN	Neg	Neg	indet	indet	30.97	indet	-
22	Right bronchial LN	Neg	Neg	49.06	indet	28.13	indet	+/-
29	Tonsils	1236	132	31.12	33.93	29.35	34.51	+
31	Trachea	Neg	Neg	indet	indet	28.11	indet	-

## Sheet: Fox I
No. sample	Type of sample	Bacteriology		CT IS6110 Anses	CT IS1081	CT IPC	CT Msp	Conclusion
I		Per g of tissue	In 1.8 mL		Anses		Anses
1	Left parotid LN	Neg	Neg	indet	indet	29.99	indet	-
2	Right parotid LN	Neg	Neg	indet	indet	30.3	37.98	-
3	Left mandibular LN	33.333	300	31.24	34.71	29.77	34.77	+
4	Right mandibular LN	147	6	34.41	36.26	29.65	38.85	+
5	Left retropharyngeal LN	34	18	35.2	42.24	34.52	indet	+
6	Right retropharyngeal LN	134	54	32.92	38.53	34.94	36.65	+
7	Salivary gland	Neg	Neg	indet	indet	31.54	38.29	-
8	Left and right axillary chain	Neg	Neg	indet	indet	29.42	37.7	-
9	Left and right inguinal chain	Neg	Neg	indet	indet	33.39	indet	-
10	Left and right popliteal LN	Neg	Neg	indet	indet	30.6	37.38	-
11	Spleen	Neg	Neg	indet	indet	30.07	indet	-
12	Hepatic LN	Neg	Neg	indet	indet	28.19	indet	-
13	Mesenteric LN	163	12	34.68	indet	30.76	indet	+/-
14	Liver	Neg	Neg	39.3	indet	33.8	38.42	+/-
15	Kidneys (L & R)	Neg	Neg	indet	indet	27.98	38.12	-
16	Mediastinum /Pleura/	Neg	Neg	indet	indet	31.34	indet	-
18	Heart	Neg	Neg	Abs	Abs	Abs	Abs	Abs
19	Anterior mediastinal LN	Neg	Neg	indet	indet	28.7	indet	-
20	Left bronchial LN	Neg	Neg	indet	indet	28.54	indet	-
21	Posterior mediastinal LN	Neg	Neg	Abs	Abs	Abs	Abs	Abs
22	Right bronchial LN	Neg	Neg	Abs	Abs	Abs	Abs	Abs
29	Tonsils	1622	36	31.79	34.71	28.8	35.92	+
31	Trachea	Neg	Neg	indet	indet	28.64	indet	-

## Sheet: Fox J
No. sample	Type of sample	Bacteriology		CT IS6110 Anses	CT IS1081	CT IPC	CT Msp	Conclusion
J		Per g of tissue	In 1.8 mL		Anses		Anses
1	Left parotid LN	Neg	Neg	indet	indet	29.22	38.7	-
2	Right parotid LN	Neg	Neg	indet	indet	29.13	38.12	-
3	Left mandibular LN	Neg	Neg	indet	indet	29.63	41.35	-
4	Right mandibular LN	Neg	Neg	39	39.09	28.79	38.75	+
5	Left retropharyngeal LN	Neg	Neg	indet	indet	31.6	indet	-
6	Right retropharyngeal LN	39	12	32.96	35.78	30.23	37.4	+
7	Salivary gland	Neg	Neg	indet	indet	29.12	indet	-
8	Left and right axillary chain	Neg	Neg	indet	indet	31.15	42.88	-
9	Left and right inguinal chain	Neg	Neg	indet	indet	29.81	39	-
10	Left and right popliteal LN	Neg	Neg	indet	indet	30.33	37.6	-
11	Spleen	Neg	Neg	indet	indet	29.4	37.08	-
12	Hepatic LN	1071	54	35.43	38.78	28.89	37.64	+
13	Mesenteric LN	286	30	34.29	37.37	29.16	37.89	+
14	Liver	Neg	Neg	37.47	39.98	34.24	46.27	+
15	Kidneys (L & R)	Neg	Neg	indet	indet	28.53	37.89	-
16	Mediastinum /Pleura/	Neg	Neg	indet	indet	31.57	43.36	-
18	Heart	Neg	Neg	Abs	Abs	Abs	Abs	Abs
19	Anterior mediastinal LN	Neg	Neg	indet	indet	29.9	indet	-
20	Left bronchial LN	Neg	Neg	Abs	Abs	Abs	Abs	Abs
21	Posterior mediastinal LN	Neg	Neg
22	Right bronchial LN	Neg	Neg	Abs	Abs	Abs	Abs	Abs
29	Tonsils	Neg	Neg	37.25	indet	28.83	38.56	+/-
31	Trachea	Neg	Neg	indet	indet	28.21	38.38	-

[truncated: 2 more sheets: Fox K, Fox L]
