# Supplementary material for: Experimental Infection of Captive Red Foxes (Vulpes vulpes) with Mycobacterium bovis
Source: Microorganisms. 2022 Feb 6;10(2):380. doi: 10.3390/microorganisms10020380 (PMC8879846; doi:10.3390/microorganisms10020380)
Supplement: Supplementary file 1 [file microorganisms-10-00380-s001.zip › supplementary/Table S4 Data on shedding material per fox.xlsx]

## Sheet: Fox A
FOX A	Type of sample	Time point	Bacteriology	Molecular diagnostic				Conclusion
				CT IS6110 Anses	CT IS1081 Anses	CT IPC	CT Msp Anses
	Urines
	Urine	T1	Neg	indet	indet	27.76	indet	-
	Urine	T2	Neg	indet	indet	27.85	indet	-
	Urine	T3	Neg	indet	indet	27.23	indet	-
	Swabs
	Oropharyngeal swab	T3	Neg	indet	indet	27.55	37.49	-
	Tracheal swab (at necropsy)	T3	Neg	indet	indet	27.54	indet	-
	Bladder swab (at necropsy)	T3	Neg	indet	indet	27.74	35.94	-
	Oropharyngeal swab	T1	Neg	indet	indet	27.6	40.56	-
	Oropharyngeal swab	T2	Neg	indet	indet	27.69	indet	-
	Feces
	Feces	T3	Neg	Abs	Abs	Abs	Abs	Abs
	Feces	T1	Neg	35.11	36.63	30.82	indet	+
	Feces	T2	Neg	37.82	indet	31.66	indet	+/-

## Sheet: Fox  B
FOX B	Type of sample	Time point	Bacteriology	Molecular diagnostic				Conclusion
				CT IS6110 Anses	CT IS1081 Anses	CT IPC	CT Msp Anses
	Urines
	Urine	T1	Neg	indet	indet	28.1	indet	-
	Urine	T2	Neg	indet	indet	27.58	indet	-
	Urine	T3	Neg	indet	indet	28.29	43.11	-
	Swabs
	Oropharyngeal swab	T3	Neg	indet	indet	27.57	36.65	-
	Tracheal swab (at necropsy)	T3	Neg	indet	indet	27.45	37.84	-
	Bladder swab (at necropsy)	T3	Neg	37	indet	27.48	41.29	-
	Oropharyngeal swab	T1	Neg	indet	indet	26.99	38.15	-
	Oropharyngeal swab	T2	Neg	indet	indet	27.54	36.62	-
	Feces
	Feces	T3	Neg	Abs	Abs	Abs	Abs	Abs
	Feces	T1	Pos	34.99	37.45	31.11	indet	+
	Feces	T2	Neg	34.61	35.43	31.73	indet	+

## Sheet: Fox C
FOX C	Type of sample	Time point	Bacteriology	Molecular diagnostic				Conclusion
				CT IS6110 Anses	CT IS1081 Anses	CT IPC	CT Msp Anses
	Urines
	Urine	T1	Neg	indet	indet	27.97	35.54	-
	Urine	T2	Neg	indet	indet	27.48	43.6	-
	Urine	T3	Neg	indet	indet	28.23	indet	-
	Swabs
	Oropharyngeal swab	T3	Neg	indet	indet	27.55	39.92	-
	Tracheal swab (at necropsy)	T3	Neg	indet	indet	27.55	indet	-
	Bladder swab (at necropsy)	T3	Neg	indet	indet	27.58	37.61	-
	Oropharyngeal swab	T1	Neg	indet	indet	27.35	49.1	-
	Oropharyngeal swab	T2	Neg	indet	indet	27.46	42.69	-
	Feces
	Feces	T3	Neg	Abs	Abs	Abs	Abs	Abs
	Feces	T1	Pos	36.84	36.61	31.55	indet	+
	Feces	T2	Neg	40.7	indet	30.63	indet	+

## Sheet: Fox D
FOX D	Type of sample	Time point	Bacteriology	Molecular diagnostic				Conclusion
				CT IS6110 Anses	CT IS1081 Anses	CT IPC	CT Msp Anses
	Urines
	Urine	T1	Neg	indet	indet	27.94	36.97	-
	Urine	T2	Neg	indet	indet	27.73	indet	-
	Urine	T3	Neg	indet	indet	28.11	indet	-
	Swabs
	Oropharyngeal swab	T3	Neg	indet	39.96	27.97	38.87	-/+
	Tracheal swab (at necropsy)	T3	Neg	indet	indet	27.88	38.1	-
	Bladder swab (at necropsy)	T3	Neg	37	37.72-38.76	27.86-28.22	38.55-indet	+
	Oropharyngeal swab	T1	Neg	indet	indet	28.19	49.41	-
	Oropharyngeal swab	T2	Neg	indet	indet	27.67	37.33	-
	Feces
	Feces	T3	Neg	Abs	Abs	Abs	Abs	Abs
	Feces	T1	Neg	34.19	34.59	30.89	indet	+
	Feces	T2	Neg	36.31	indet	30.73	indet	+/-

## Sheet: Fox E
FOX E	Type of sample	Time point	Bacteriology	Molecular diagnostic				Conclusion
				CT IS6110 Anses	CT IS1081 Anses	CT IPC	CT Msp Anses
	Urines
	Urine	T1	Neg	indet	indet	28.66	indet	-
	Urine	T2	Neg	indet	indet	28.44	indet	-
	Urine	T3	Neg	indet	indet	28.97	indet	-
	Swabs
	Oropharyngeal swab	T3	Neg	indet	indet	28.37	36.83	-
	Tracheal swab (at necropsy)	T3	Neg	indet	indet	28.3	indet	-
	Bladder swab (at necropsy)	T3	Neg	indet	indet	28.8	indet	-
	Oropharyngeal swab	T1	Neg	indet	indet	28.41	36.37	-
	Oropharyngeal swab	T2	Neg	indet	indet	28.96	39.4	-
	Feces
	Feces	T3	Neg	35.55	36.83	29.58	indet	+
	Feces	T1	Neg	33.79	34.5	31.7	indet	+
	Feces	T2	Neg	35.72	35.72	30.41	indet	+

## Sheet: Fox F
FOX F	Type of sample	Time point	Bacteriology	Molecular diagnostic				Conclusion
				CT IS6110 Anses	CT IS1081 Anses	CT IPC	CT Msp Anses
	Urines
	Urine	T1	Neg	indet	indet	27.8	38.68
	Urine	T2	Neg	Abs	Abs	Abs	Abs	Abs
	Urine	T3	Neg	indet	indet	27.98	38.49
	Swabs
	Oropharyngeal swab	T3	Neg	indet	indet	28.91	indet
	Tracheal swab (at necropsy)	T3	Neg	indet	indet	27.95	38.1
	Bladder swab (at necropsy)	T3	Neg	indet	indet	27.82	39.26
	Oropharyngeal swab	T1	Neg	indet	indet	27.48	38.86
	Oropharyngeal swab	T2	Neg	indet	indet	27.69	indet
	Feces
	Feces	T3	Neg	indet	indet	30.51	indet
	Feces	T1	Neg	34.93	34.99	31.58	indet
	Feces	T2	Neg	34.9	35.73	31.66	indet

## Sheet: Fox G
FOX G	Type of sample	Time point	Bacteriology	Molecular diagnostic				Conclusion
				CT IS6110 Anses	CT IS1081 Anses	CT IPC	CT Msp Anses
	Urines
	Urine	T1	Neg	indet	indet	27.67	36.69	-
	Urine	T2	Neg	indet	indet	27.78	indet	-
	Urine	T3	Neg	indet	indet	27.75	indet	-
	Swabs
	Oropharyngeal swab	T3	Neg	indet	indet	27.54	37.07	-
	Tracheal swab (at necropsy)	T3	Neg	indet	indet	27.76	indet	-
	Bladder swab (at necropsy)	T3	Neg	indet	indet	27.89	indet	-
	Oropharyngeal swab	T1	Neg	37.05	39.63	27.66	35.41
	Oropharyngeal swab	T2	Neg	indet	indet	27.62	32.66	+/-
	Feces
	Feces	T3	Neg	36.55	35.47	31.54	indet	+
	Feces	T1	Neg	35.8	35.36	31.95	indet	+
	Feces	T2	Neg	36.25	41.11	29.77	indet	+

## Sheet: Fox H
FOX H	Type of sample	Time point	Bacteriology	Molecular diagnostic				Conclusion
				CT IS6110 Anses	CT IS1081 Anses	CT IPC	CT Msp Anses
	Urines
	Urine	T1	Neg	indet	indet	27.6	36.4	-
	Urine	T2	Neg	indet	indet	27.76	36.66	-
	Urine	T3	Neg	Abs	Abs	Abs	Abs	Abs
	Swabs
	Oropharyngeal swab	T3	Neg	39.77	indet	27.71	36.8	+/-
	Tracheal swab (at necropsy)	T3	Neg	indet	39.53	27.7	38.25	-/+
	Bladder swab (at necropsy)	T3	Neg	indet	indet	27.62	37.37	-
	Oropharyngeal swab	T1	Neg	indet	indet	27.83	38.87	-
	Oropharyngeal swab	T2	Neg	indet	indet	27.61	indet	-
	Feces
	Feces	T3	Neg	37.16	37.19	29.31	indet	+
	Feces	T1	Neg	33.37	34.12	29.87	indet	+
	Feces	T2	Neg	36.7	38.56	29.86	indet	+

## Sheet: Fox I
FOX I	Type of sample	Time point	Bacteriology	Molecular diagnostic				Conclusion
				CT IS6110 Anses	CT IS1081 Anses	CT IPC	CT Msp Anses
	Urines
	Urine	T1	Neg	indet	indet	28.2	indet	-
	Urine	T2	Neg	Abs	Abs	Abs	Abs	Abs
	Urine	T3	Neg	indet	indet	27.93	37.63	-
	Swabs
	Oropharyngeal swab	T3	Neg	38.38	39.31	28.28	36.17	+
	Tracheal swab (at necropsy)	T3	Neg	indet	indet	28.15	37.66	-
	Bladder swab (at necropsy)	T3	Neg	36.56	40.06	27.85	38.47	+
	Oropharyngeal swab	T1	Neg	37.27	39.4	27.94	33.53	+
	Oropharyngeal swab	T2	Neg	indet	indet	28.14	35.26	-
	Feces
	Feces	T3	Neg	33.84	34.85	29.46	indet	+
	Feces	T1	Neg	35.63	35.17	29.47	indet	+
	Feces	T2	Neg	34.24	36	28.9	indet	+

## Sheet: Fox J
FOX J	Type of sample	Time point	Bacteriology	Molecular diagnostic				Conclusion
				CT IS6110 Anses	CT IS1081 Anses	CT IPC	CT Msp Anses
	Urines
	Urine	T1	Neg	indet	indet	28.15-27.99	indet-37.74	-
	Urine	T2	Neg	indet	indet	28.11	40.06	-
	Urine	T3	Neg	indet	indet	28.15	38.75	-
	Swabs
	Oropharyngeal swab	T3	Neg	indet	indet	28.34	40.43	-
	Tracheal swab (at necropsy)	T3	Neg	indet	indet	29.19	48.07	-
	Bladder swab (at necropsy)	T3	Neg	35.74	indet	28.06	34.5	+/-
	Oropharyngeal swab	T1	Neg	indet	indet	27.99	35.54	-
	Oropharyngeal swab	T2	Neg	indet	indet	28.18	indet	-
	Feces
	Feces	T3	Neg	38.94	indet	28.75	indet	+/-
	Feces	T1	Neg	35.36	35.51	30.41	indet	+
	Feces	T2	Neg	37.2	38.71	30.91	indet	+

[truncated: 2 more sheets: Fox K, Fox L]
